# Supplementary material for: Effects of different neuromuscular training modalities on balance performance in older adults: a systematic review and network meta-analysis
Source: Front Physiol. 2025 Aug 8;16:1623908. doi: 10.3389/fphys.2025.1623908 (PMC12370742; doi:10.3389/fphys.2025.1623908)
Supplement: Supplementary file 1 [file DataSheet1.zip]

Archive with 22 entries (21 files):
- Supplementary Materials/
- Supplementary Materials/Data.xlsx
- Supplementary Materials/Figure S1 Risk of bias summary Methodological quality of each item for the each included study..pdf
- Supplementary Materials/Figure S10 Subgroup analysis of WT by age groups.pdf
- Supplementary Materials/Figure S11 Subgroup analysis of WT by health status.pdf
- Supplementary Materials/Figure S12 Leave-one-out sensitivity analysis of BBS.pdf
- Supplementary Materials/Figure S13 Subgroup analysis of BBS by age groups.pdf
- Supplementary Materials/Figure S14 Subgroup analysis of BBS by health status.pdf
- Supplementary Materials/Figure S2 Predictive interval plot of TUGT.pdf
- Supplementary Materials/Figure S3 Predictive interval plot of  WT.pdf
- Supplementary Materials/Figure S4 Predictive interval plot of BBS.pdf
- Supplementary Materials/Figure S5 Leave-one-out sensitivity analysis of TUGT before exclusion of high-risk studies.pdf
- Supplementary Materials/Figure S6 Leave-one-out sensitivity analysis of TUGT after exclusion of high-risk studies.pdf
- Supplementary Materials/Figure S7 Subgroup analysis of TUGT by training modality.pdf
- Supplementary Materials/Figure S8 Leave-one-out sensitivity analysis of WT before exclusion of high-risk studies.pdf
- Supplementary Materials/Figure S9 Leave-one-out sensitivity analysis of WT after exclusion of high-risk studies.pdf
- Supplementary Materials/File S1 STATA Analysis Code and Dataset for NMA.docx
- Supplementary Materials/Supplementary Materials A RoB2 .pdf
- Supplementary Materials/Supplementary Materials B PRISMA 2020 checklist.pdf
- Supplementary Materials/Table S1 The complete search strategy for the databases.docx
- Supplementary Materials/Table S2 Assessment of Loop Inconsistency in the Network Meta-Analysis.docx
- Supplementary Materials/Table S3 Egger’s Test for Publication Bias Across Outcome Measures.docx
