# Supplementary material for: Effects of different neuromuscular training modalities on balance performance in older adults: a systematic review and network meta-analysis
Source: Front Physiol. 2025 Aug 8;16:1623908. doi: 10.3389/fphys.2025.1623908 (PMC12370742; doi:10.3389/fphys.2025.1623908)
Supplement: Supplementary file 1 [file DataSheet1.zip › Supplementary Materials/Data.xlsx]

## Sheet: Data
TUG						Group
NMA SMD						1	Control
study	type	mean	sd	n		2	ST
Shabir 2021	2	9	1.52	20		3	WBVT
Shabir 2021	1	10.75	1.61	20		4	NT
Espejo-Antunez 2020	2	15.74	6.21	21		5	BT
Espejo-Antunez 2020	1	22.5	10.86	21
Sievänen 2024	3	12.6	25.59	63
Sievänen 2024	1	14.7	28.04	58
Bautmans 2005	3	12	3.7	10
Bautmans 2005	1	14.3	7.1	11
Nawrat-Szołtysik 2022	3	10.08	2.76	22
Nawrat-Szołtysik 2022	1	10.93	5.02	20
Lam 2017	3	41.5	35.9	25
Lam 2017	5	47.7	32.6	24
Lam 2017	1	43.8	31.5	24
Goudarzian2017	3	5.11	0.6	8
Goudarzian2017	1	6.12	1.03	7
Zhang 2014	3	21.34	4.42	19
Zhang 2014	1	30.39	9.24	18
Bogaerts 2010	3	10.95	3.46	50
Bogaerts 2010	1	11.41	4.22	53
Pollock 2012	3	18.83	9.36	24
Pollock 2012	1	24.47	10.86	32
Asahina 2023	3	10.9	5.4	42
Asahina 2023	1	10.4	4.1	46
Kang 2024	4	9.88	2.03	11
Kang 2024	1	11.98	2.34	11
Zarzeczny 2024	4	18.47	8.188	10
Zarzeczny 2024	1	22.9	10.887	9
Jang 2021	4	9.88	1.5	8
Jang 2021	1	10.1	1.18	9
Acheche 2020	4	10.06	0.48	22
Acheche 2020	1	10.71	0.7	20
Sepúlveda 2014	4	8.1	1.9	20
Sepúlveda 2014	1	13.9	4.3	18
Rossi 2014	5	10.12	1.36	23
Rossi 2014	1	10.3	1.8	23
Yuzlu 2021	5	10.72	2.25	25
Yuzlu 2021	1	10.88	3.768	29
An 2024	5	10.67	1.63	21
An 2024	1	12.67	2.35	21
Lee 2012	5	7.62	0.85	17
Lee 2012	1	9.41	2.42	18
Hirase 2015	5	12.1	4.2	29
Hirase 2015	1	14.6	5	28
El-Khoury 2015	5	12.85	4.27	306
El-Khoury 2015	1	12.1	4.45	294
Miko 2018	5	6.74	0.9	49
Miko 2018	1	10.64	4.02	48
Bao 2018	5	10.5	1.4	6
Bao 2018	1	9.8	1.1	6
Sörlén 2021	5	10	4.33	22
Sörlén 2021	1	9.5	3.36	29
				1770
WT
NMA SMD
study	type	mean	sd	n
Karaca 2024	2	38.87	36.15	11
Karaca 2024	1	45.3	30.22	14
Lam 2017	3	150.7	100.5	25
Lam 2017	5	128.6	101.9	24
Lam 2017	1	116.1	92.2	24
Goudarzian 2017	3	16.85	1.96	7
Goudarzian 2017	1	20.01	4.38	7
Bogaerts 2010	3	8.12	2.54	50
Bogaerts 2010	1	8.03	1.82	53
Zarzeczny 2024	4	205.25	92.339	10
Zarzeczny 2024	1	118.222	51.603	9
Concha-Cisternas 2024	4	3.77	0.596	16
Concha-Cisternas 2024	5	3.93	0.388	16
Concha-Cisternas 2024	1	3.57	0.817	16
Acheche 2020	5	542	136	22
Acheche 2020	1	523	68	20
Yuzlu 2021	5	1.14	0.249	25
Yuzlu 2021	1	1.25	0.291	29
An 2024	5	1	0.89	21
An 2024	1	0.88	0.74	21
Steadman 2003	5	16.3	6.3	82
Steadman 2003	1	17.3	12.6	84
El-Khoury 2015	5	14.85	1.68	306
El-Khoury 2015	1	14.37	1.69	294
				1186
BBS
NMA SMD
study	type	mean	sd	n
Karaca 2024	2	39.5	17.78	11
Karaca 2024	1	40.18	7.19	14
Lam 2017	3	39.5	12.5	25
Lam 2017	5	34.6	12.9	24
Lam 2017	1	31	15.5	24
Yang 2023	3	55.3	3.19	22
Yang 2023	1	55.65	4.34	20
Pollock 2012	3	48.5	1.12	24
Pollock 2012	1	42.67	0.93	32
Sepúlveda 2014	4	55.8	6.58	20
Sepúlveda 2014	1	51	4.34	18
Acheche 2020	4	53.68	1.78	22
Acheche 2020	1	55.1	1.07	20
Yuzlu 2021	5	47.23	2.89	25
Yuzlu 2021	1	45.69	3.11	29
Steadman 2003	5	41.2	9.3	82
Steadman 2003	1	39.8	9.8	84
Hernández-Guillén 2019	5	52.2	5.94	14
Hernández-Guillén 2019	1	51.5	6.45	14
Miko 2018	5	49.23	1.33	12
Miko 2018	1	48.52	5	14
Madureira 2007	5	52.84	6.73	34
Madureira 2007	1	47.6	6.42	32
Madureira 2010	5	42.27	1.8	30
Madureira 2010	1	50.15	5.2	30
				676

## Sheet: TUGT
TUG
Network Meta-Analysis
Study	Type	Mean	SD	N	Age	Gender	Health	Control type	Duration
Shabir 2021	2	9	1.52	20	50.27 ± 3.17	F	Postmenopause Obesity	ST	8 weeks
Shabir 2021	1	10.75	1.61	20	50.27 ± 3.17	F	Postmenopause Obesity	Conventional Therapy
Espejo-Antunez 2020	2	15.74	6.21	21	83.21 ± 6.59	M/F	N/A	ST	12 weeks
Espejo-Antunez 2020	1	22.5	10.86	21	82.72 ± 6.40	M/F	N/A	Conventional Therapy
Sievänen 2024	3	12.6	25.59	63	77.8 ± 6.8	M/F	N/A	WBVT	10 weeks
Sievänen 2024	1	14.7	28.04	58	79.2 ± 7.6	M/F	N/A	Wellness Training
Bautmans 2005	3	12	3.7	10	77.5 ± 11.0	M/F	N/A	WBVT	6 weeks
Bautmans 2005	1	14.3	7.1	11	77.5 ± 11.0	M/F	N/A	BT
Nawrat-Szołtysik 2022	3	10.08	2.76	22	69.0 ± 6.74	F	N/A	WBVT	12 weeks
Nawrat-Szołtysik 2022	1	10.93	5.02	20	70.7 ± 6.96	F	N/A	No Training Program
Lam 2017	3	41.5	35.9	25	84.0 ± 6.7	M/F	N/A	WBVT	8 weeks
Lam 2017	5	47.7	32.6	24	82.4 ± 7.6	M/F	N/A	BT
Lam 2017	1	43.8	31.5	24	80.3 ± 7.3	M/F	N/A	Conventional Exercises
Goudarzian2017	3	5.11	0.6	8	66 ± 4.58	F	N/A	WBVT	10 days
Goudarzian2017	1	6.12	1.03	7	68 ± 9.20	F	N/A	No Training Program
Zhang 2014	3	21.34	4.42	19	85.8 ± 3.58	M/F	N/A	WBVT	8 weeks
Zhang 2014	1	30.39	9.24	18	84.6 ± 3.68	M/F	N/A	Conventional Exercises
Bogaerts 2010	3	10.95	3.46	50	79.8 ± 5.3	F	N/A	WBVT	24 weeks
Bogaerts 2010	1	11.41	4.22	53	79.6 ± 5.2	F	N/A	No Training Program
Pollock 2012	3	18.83	9.36	24	80.0 ± 1.4	M/F	N/A	WBVT	8 weeks
Pollock 2012	1	24.47	10.86	32	82.2 ± 1.3	M/F	N/A	Exercises
Asahina 2023	3	10.9	5.4	42	75.0 ± 6.0	M	Hemodialysis Patients	WBVT	12 weeks
Asahina 2023	1	10.4	4.1	46	77.0 ± 7.0	M	Hemodialysis Patients	No Training Program
Kang 2024	4	9.88	2.03	11	74.9 ± 6.33	F	N/A	NT	12 weeks
Kang 2024	1	11.98	2.34	11	74.2 ± 7.92	F	N/A	Traditional Training
Zarzeczny 2024	4	18.47	8.188	10	83.4 ± 6.5	F	N/A	NT	12 weeks
Zarzeczny 2024	1	22.9	10.887	9	83.8 ± 4.4	F	N/A	Traditional Training
Jang 2021	4	9.88	1.5	8	73.2 ± 4.76	F	N/A	NT	4 weeks
Jang 2021	1	10.1	1.18	9	71.8 ± 6.69	F	N/A	No Training Program
Acheche 2020	4	10.06	0.48	22	63.0 ± 4.0	M	Chronic	NT	24 weeks
Acheche 2020	1	10.71	0.7	20	62.0 ± 6.0	M	Chronic	RT
Mesquita 2015	4	8.1	1.9	20	68.5 ± 5.4	F	N/A	NT	4 weeks
Mesquita 2015	1	13.9	4.3	18	71.5 ± 6.2	F	N/A	No Training Program
Rossi 2014	5	10.12	1.36	23	67.0 ± 2.0	F	N/A	BT	6 weeks
Rossi 2014	1	10.3	1.8	23	67.9 ± 3.1	F	N/A	No Training Program
Yuzlu 2021	5	10.72	2.25	25	82.9 ± 6.6	M/F	N/A	BT	8 weeks
Yuzlu 2021	1	10.88	3.768	29	85.3 ± 7.2	M/F	N/A	Conventional Exercises
An 2024	5	10.67	1.63	21	73.6 ± 4.8	F	Total Knee Arthroplasty	BT	4 weeks
An 2024	1	12.67	2.35	21	72.3 ± 4.6	F	Total Knee Arthroplasty	Conventional Exercises
Lee 2012	5	7.62	0.85	17	72.7 ± 5.10	M/F	N/A	BT	4 weeks
Lee 2012	1	9.41	2.42	18	74.3 ± 3.97	M/F	N/A	No Training Program
Hirase 2015	5	12.1	4.2	29	82.0 ± 5.7	M/F	N/A	BT	16 weeks
Hirase 2015	1	14.6	5	28	82.2 ± 6.3	M/F	N/A	No Training Program
El-Khoury 2015	5	12.85	4.27	306	79.8 ± 2.8	F	Risk women aged	BT	2 yaers
El-Khoury 2015	1	12.1	4.45	294	79.6 ± 2.8	F	Risk women aged	No Training Program
Miko 2018	5	6.74	0.9	49	69.3 ± 4.56	F	Osteoporosis	BT	1 years
Miko 2018	1	10.64	4.02	48	69.1 ± 5.30	F	Osteoporosis	Regular Walking
Bao 2018	5	10.5	1.4	6	76.2 ± 5.5	M/F	N/A	BT	8 weeks
Bao 2018	1	9.8	1.1	6	75.0 ± 4.7	M/F	N/A	No Training Program
Sörlén 2021	5	10	4.33	22	≥ 70	M/F	N/A	BT	4 weeks
Sörlén 2021	1	9.5	3.36	29	≥ 70	M/F	N/A	No Training Program
TUGT
Subgroup Analyses
Study	Invention	Expmean	Expsd	Expn	Cotrmean	Cotrsd	Cotrn
Shabir 2021	1	9	1.52	20	10.75	1.61	20
Espejo-Antunez 2020	1	15.74	6.21	21	22.5	10.86	21
Sievänen 2024	2	12.6	25.59	63	14.7	28.04	58
Bautmans 2005	2	12	3.7	10	14.3	7.1	11
Nawrat-Szołtysik 2022	2	10.08	2.76	22	10.93	5.02	20
Lam 2017	2	41.5	35.9	25	43.8	31.5	24
Goudarzian2017	2	5.11	0.6	8	6.12	1.03	7
Zhang 2014	2	21.34	4.42	19	30.39	9.24	18
Bogaerts 2010	2	10.95	3.46	50	11.41	4.22	53
Pollock 2012	2	18.83	9.36	24	24.47	10.86	32
Asahina 2023	2	10.9	5.4	42	10.4	4.1	46
Kang 2024	3	9.88	2.03	11	11.98	2.34	11
Zarzeczny 2024	3	18.47	8.188	10	22.9	10.887	9
Jang 2021	3	9.88	1.5	8	10.1	1.18	9
Acheche 2020	3	10.06	0.48	22	10.71	0.7	20
Mesquita 2015	3	8.1	1.9	20	13.9	4.3	18
Rossi 2014	4	10.12	1.36	23	10.3	1.8	23
Yuzlu 2021	4	10.72	2.25	25	10.88	3.768	29
An 2024	4	10.67	1.63	21	12.67	2.35	21
Lee 2012	4	7.62	0.85	17	9.41	2.42	18
Hirase 2015	4	12.1	4.2	29	14.6	5	28
El-Khoury 2015	4	12.85	4.27	306	12.1	4.45	294
Miko 2018	4	6.74	0.9	49	10.64	4.02	48
Bao 2018	4	10.5	1.4	6	9.8	1.1	6
Sörlén 2021	4	10	4.33	22	9.5	3.36	29

## Sheet: BBS
BBS
Network Meta-Analysis
Study	Type	Mean	SD	N	Age	Gender	Health	Control type	Duration
Karaca 2024	2	39.5	17.78	11	63-66	M/F	Stroke Patients	ST	8 weeks
Karaca 2024	1	40.18	7.19	14	63-66	M/F	Stroke Patients	Trunk-centered Bobath Exercises
Lam 2017	3	39.5	12.5	25	84.0 ± 6.7	M/F	N/A	WBVT	8 weeks
Lam 2017	5	34.6	12.9	24	82.4 ± 7.6	M/F	N/A	BT
Lam 2017	1	31	15.5	24	80.3 ± 7.3	M/F	N/A	Conventional Exercises
Yang 2023	3	55.3	3.19	22	≥ 65	M/F	N/A	WBVT	8 weeks
Yang 2023	1	55.65	4.34	20	≥ 65	M/F	N/A	No Training Program
Pollock 2012	3	48.5	5.49	24	80.0 ± 1.4	M/F	N/A	WBVT	8 weeks
Pollock 2012	1	42.67	5.26	32	82.2 ± 1.3	M/F	N/A	Exercises
Mesquita 2015	4	55.8	6.58	20	68.5 ± 5.4	F	N/A	NT	4 weeks
Mesquita 2015	1	51	4.34	18	71.5 ± 6.2	F	N/A	No Training Program
Acheche 2020	4	53.68	1.78	22	63.0 ± 4.0	M	Chronic	NT	24 weeks
Acheche 2020	1	55.1	1.07	20	62.0 ± 6.0	M	Chronic	RT
Yuzlu 2021	5	47.23	2.89	25	82.9 ± 6.6	M/F	N/A	BT	8 weeks
Yuzlu 2021	1	45.69	3.11	29	85.3 ± 7.2	M/F	N/A	Conventional Exercises
Steadman 2003	5	41.2	9.3	82	82.7 ± 5.6	M/F	N/A	BT	6 weeks
Steadman 2003	1	39.8	9.8	84	82.7 ± 5.6	M/F	N/A	Conventional Exercises
Hernández-Guillén 2019	5	52.2	5.94	14	76.8 ± 6.8	M/F	N/A	BT	4 weeks
Hernández-Guillén 2019	1	51.5	6.45	14	72.3 ± 6.8	M/F	N/A	Exercises
Miko 2018	5	49.23	1.33	12	69.3 ± 4.56	F	Osteoporosis	BT	1 years
Miko 2018	1	48.52	5	14	69.1 ± 5.30	F	Osteoporosis	Regular Walking
Madureira 2007	5	52.84	6.73	34	74.5 ± 4.82	F	Osteoporosis	BT	1 years
Madureira 2007	1	47.6	6.42	32	73.4 ± 4.61	F	Osteoporosis	No Training Program
Madureira 2010	5	54.3	7	30	70.0 ± 4.0	F	Osteoporosis	BT	8 weeks
Madureira 2010	1	47.63	7.25	30	70.0 ± 4.0	F	Osteoporosis	PT
BBS
Subgroup Analyses
Study	Age	Expmean	Expsd	Expn	Cotrmean	Cotrsd	Cotrn
Karaca 2024	1	39.5	17.78	11	40.18	7.19	14
Lam 2017	3	39.5	12.5	25	31	15.5	24
Yang 2023	1	55.3	3.19	22	55.65	4.34	20
Pollock 2012	3	48.5	5.49	24	42.67	5.26	32
Mesquita 2015	2	55.8	6.58	20	51	4.34	18
Acheche 2020	1	53.68	1.78	22	55.1	1.07	20
Yuzlu 2021	3	47.23	2.89	25	45.69	3.11	29
Steadman 2003	3	41.2	9.3	82	39.8	9.8	84
Hernández-Guillén 2019	2	52.2	5.94	14	51.5	6.45	14
Miko 2018	2	49.23	1.33	12	48.52	5	14
Madureira 2007	2	52.84	6.73	34	47.6	6.42	32
Madureira 2010	2	54.3	7	30	47.63	7.25	30
BBS
Subgroup Analyses
Study	Health	Expmean	Expsd	Expn	Cotrmean	Cotrsd	Cotrn
Karaca 2024	2	39.5	17.78	11	40.18	7.19	14
Lam 2017	1	39.5	12.5	25	31	15.5	24
Yang 2023	1	55.3	3.19	22	55.65	4.34	20
Pollock 2012	1	48.5	5.49	24	42.67	5.26	32
Mesquita 2015	1	55.8	6.58	20	51	4.34	18
Acheche 2020	2	53.68	1.78	22	55.1	1.07	20
Yuzlu 2021	1	47.23	2.89	25	45.69	3.11	29
Steadman 2003	1	41.2	9.3	82	39.8	9.8	84
Hernández-Guillén 2019	1	52.2	5.94	14	51.5	6.45	14
Miko 2018	3	49.23	1.33	12	48.52	5	14
Madureira 2007	3	52.84	6.73	34	47.6	6.42	32
Madureira 2010	3	54.3	7	30	47.63	7.25	30

## Sheet: WT
WT
Network Meta-Analysis
Study	Type	Mean	SD	N	Age	Gender	Health	Control type	Duration
Karaca 2024	2	38.87	36.15	11	63-66	M/F	Stroke Patients	ST	8 weeks
Karaca 2024	1	45.3	30.22	14	63-66	M/F	Stroke Patients	Trunk-centered Bobath Exercises
Lam 2017	3	150.7	100.5	25	84.0 ± 6.7	M/F	N/A	WBVT	8 weeks
Lam 2017	5	128.6	101.9	24	82.4 ± 7.6	M/F	N/A	BT
Lam 2017	1	116.1	92.2	24	80.3 ± 7.3	M/F	N/A	Conventional Exercises
Goudarzian 2017	3	16.85	1.96	7	66 ± 4.58	F	N/A	WBVT	10 days
Goudarzian 2017	1	20.01	4.38	7	68 ± 9.20	F	N/A	No Training Program
Bogaerts 2010	3	8.12	2.54	50	79.8 ± 5.3	F	N/A	WBVT	24 weeks
Bogaerts 2010	1	8.03	1.82	53	79.6 ± 5.2	F	N/A	No Training Program
Zarzeczny 2024	4	205.25	92.339	10	83.4 ± 6.5	F	N/A	NT	12 weeks
Zarzeczny 2024	1	118.222	51.603	9	83.8 ± 4.4	F	N/A	Traditional Training
Concha-Cisternas 2024	4	3.77	0.596	16	60-80	F	N/A	NT	12 weeks
Concha-Cisternas 2024	5	3.93	0.388	16	60-80	F	N/A	BT
Concha-Cisternas 2024	1	3.57	0.817	16	60-80	F	N/A	No Training Program
Acheche 2020	5	542	136	22	63.0 ± 4.0	M	Chronic	NT	24 weeks
Acheche 2020	1	523	68	20	62.0 ± 6.0	M	Chronic	RT
Yuzlu 2021	5	1.14	0.249	25	82.9 ± 6.6	M/F	N/A	BT	8 weeks
Yuzlu 2021	1	1.25	0.291	29	85.3 ± 7.2	M/F	N/A	Conventional Exercises
An 2024	5	1	0.89	21	73.6 ± 4.8	F	Total Knee Arthroplasty	BT	4 weeks
An 2024	1	0.88	0.74	21	72.3 ± 4.6	F	Total Knee Arthroplasty	Conventional Exercises
Steadman 2003	5	16.3	6.3	82	82.7 ± 5.6	M/F	N/A	BT	6 weeks
Steadman 2003	1	17.3	12.6	84	82.7 ± 5.6	M/F	N/A	Conventional Exercises
El-Khoury 2015	5	14.85	1.68	306	79.8 ± 2.8	F	Risk women aged	BT	2 yaers
El-Khoury 2015	1	14.37	1.69	294	79.6 ± 2.8	F	Risk women aged	No Training Program
WT
Subgroup Analyses
Study	Age	Expmean	Expsd	Expn	Cotrmean	Cotrsd	Cotrn
Karaca 2024	1	38.87	36.15	11	45.3	30.22	14
Lam 2017	3	150.7	100.5	25	116.1	92.2	24
Goudarzian 2017	1	16.85	1.96	7	20.01	4.38	7
Bogaerts 2010	3	8.12	2.54	50	8.03	1.82	53
Zarzeczny 2024	3	205.25	92.339	10	118.222	51.603	9
Concha-Cisternas 2024	1	3.77	0.596	16	3.57	0.817	16
Acheche 2020	1	542	136	22	523	68	20
Yuzlu 2021	3	1.14	0.249	25	1.25	0.291	29
An 2024	2	1	0.89	21	0.88	0.74	21
Steadman 2003	3	16.3	6.3	82	17.3	12.6	84
El-Khoury 2015	2	14.85	1.68	306	14.37	1.69	294
WT
Subgroup Analyses
Study	Health	Expmean	Expsd	Expn	Cotrmean	Cotrsd	Cotrn
Karaca 2024	2	38.87	36.15	11	45.3	30.22	14
Lam 2017	1	150.7	100.5	25	116.1	92.2	24
Goudarzian 2017	1	16.85	1.96	7	20.01	4.38	7
Bogaerts 2010	1	8.12	2.54	50	8.03	1.82	53
Zarzeczny 2024	1	205.25	92.339	10	118.222	51.603	9
Concha-Cisternas 2024	1	3.77	0.596	16	3.57	0.817	16
Acheche 2020	2	542	136	22	523	68	20
Yuzlu 2021	1	1.14	0.249	25	1.25	0.291	29
An 2024	3	1	0.89	21	0.88	0.74	21
Steadman 2003	1	16.3	6.3	82	17.3	12.6	84
El-Khoury 2015	3	14.85	1.68	306	14.37	1.69	294
